# Supplementary material for: Identification of coexisting Mfrprd6 and Pde6brd10 mutations causing spontaneous retinal detachment in commercially available rd6 mice
Source: PLoS One. 2025 Sep 23;20(9):e0332446. doi: 10.1371/journal.pone.0332446 (PMC12456819; doi:10.1371/journal.pone.0332446)
Supplement: S2 Table — (XLSX) [file pone.0332446.s004.xlsx]

## Sheet: Fig3b_OCT_4w
	Values used in Fig 3b
	Timepoint: 4 weeks
	No.	rd6	rd6 RD	wild
	1	0.782482	0.272506	0.986189
	2	0.681265	0.272506	1.06394
	3	0.665693	0.155718	0.990281
	4	0.739659	0.233577	0.941176
	5	0.778589	0.194647	1.02302
	6	0.739659	0.19854	1.0312
	7	0.821411	0.194647	1.02302
	8	0.689051	0.194647	0.941176
	9	0.782482
	10	0.739659
	11	0.70073
	12	0.743552
	Mean	0.738686	0.214599	1
	SEM	0.0137145	0.0146298	0.0154267

## Sheet: Fig3b_OCT_6w
	Values used in Fig 3b
	Timepoint: 6 weeks
	No.	rd6	rd6 RD	wild
	1	0.708516	0	0.984856
	2	0.782482	0	0.980948
	3	0.704623	0	0.984856
	4	0.743552	0	1.01612
	5	0.673479	0	0.97704
	6	0.739659	0	1.06302
	7	0.755231	0	0.97704
	8	0.665693	0	1.01612
	9	0.778589
	10	0.70073
	11	0.747445
	12	0.665693
	Mean	0.722141	0	1
	SEM	0.0120036	0	0.010663

## Sheet: Fig3b_OCT_11w
	Values used in Fig 3b
	Timepoint: 11 weeks
	No.	rd6	rd6 RD	wild
	1	0.622871	0	0.977129
	2	0.63455	0	1.01606
	3	0.626764	0	1.01995
	4	0.665693	0	1.01995
	5	0.673479	0	0.984915
	6	0.665693	0	1.01995
	7	0.708516	0	0.9382
	8	0.704623	0	1.02384
	9	0.673479
	10	0.622871
	11	0.673479
	12	0.6618
	Mean	0.661152	0	1
	SEM	0.00846189	0	0.0108484

## Sheet: Fig5c_ERG_0.2_5w
	Values used in Fig 5c
	Stimulation intencity: 0.02 cd·s/m2
	Timepoint: 5 weeks
	No.	rd6	rd6 RD	wild
	1	63.072	14.415	176.448
	2	119.486	7.663	262.773
	3	125.407	36.334	188.482
	4	50.417	3.499	192.394
	5	130.362	15.714	106.41
	6	124.324	25.661	254.067
	7	69.409	33.911	175.57
	8	100.314	6.128	187.61
	9	133.905	11.33
	10	36.876	12.97
	11	143.07	9.81
	12	138.201	11.46
	13		8.2
	14		12.22
	15		19.38
	16		9.46
	Mean	102.904	14.8847	192.969
	SEM	10.8865	2.37415	17.2807

## Sheet: Fig5c_ERG_2.0_5w
	Values used in Fig 5c
	Stimulation intencity: 2.0 cd·s/m2
	Timepoint: 5 weeks
	No.	rd6	rd6 RD	wild
	1	438.936	52.081	563.173
	2	307.481	41.91	528.888
	3	316.231	82.867	514.381
	4	510.054	44.537	603.093
	5	446.605	58.958	359.733
	6	347.611	47.078	491.769
	7	315.689	83.79	459.885
	8	330.408	46.129	510.637
	9	397.353	48.91
	10	357.686	17.09
	11	391.975	118.09
	12	468.602	90.71
	13		43.79
	14		27.68
	15		172.97
	16		88.46
	Mean	385.719	66.5656	503.945
	SEM	19.5001	9.69322	25.7046

## Sheet: Fig5c_ERG_0.2_10w
	Values used in Fig 5c
	Stimulation intencity: 0.2 cd·s/m2
	Timepoint: 10 weeks
	No.	rd6	rd6 RD	wild
	1	154.915	94.122	159.856
	2	172.448	30.079	102.741
	3	136.948	39.244	125.57
	4	166.859	43.612	201.94
	5	90.283	8.4	123.322
	6	114.364	8.25	98.117
	7	157.032	5.12	167.485
	8	107.037	18.07	183.394
	9	134.108	85.576
	10	151.574	19.704
	11	75.16	37.081
	12	173.405	44.071
	13		12.9
	14		4.95
	15		3.79
	16		17.82
	Mean	136.178	29.5493	145.303
	SEM	9.46491	6.85509	13.5443

## Sheet: Fig5c_ERG_2.0_10w
	Values used in Fig 5c
	Stimulation intencity: 2.0 cd·s/m2
	Timepoint: 10 weeks
	No.	rd6	rd6 RD	wild
	1	245.486	16.373	417.723
	2	412.145	28.329	263.482
	3	369.362	46.791	308.439
	4	315.654	69.483	438.936
	5	501.6	13.55	313.851
	6	448.687	12.35	279.277
	7	315.401	11.46	310.812
	8	197.727	14.44	315.689
	9	353.397	26.407
	10	367.73	33.162
	11	357.309	44.913
	12	446.973	55.822
	13		11.2
	14		17.05
	15		30.21
	16		21.94
	Mean	360.956	28.3425	331.026
	SEM	24.8919	4.40245	22.3007

## Sheet: Fig6c_Histology
	Values used in Fig 6c
	No.	rd6	rd6 RD	wild
	1	55.58	8.795	74.5383
	2	51.9383	5.60667	76.4617
	3	47.96	5.845	95.9367
	4		6.27	99.3067
	Mean	51.8261	6.62917	86.5608
	SEM	2.20042	0.734862	6.43491
