# Supplementary material for: Identification of coexisting Mfrprd6 and Pde6brd10 mutations causing spontaneous retinal detachment in commercially available rd6 mice
Source: PLoS One. 2025 Sep 23;20(9):e0332446. doi: 10.1371/journal.pone.0332446 (PMC12456819; doi:10.1371/journal.pone.0332446)
Supplement: S3 Table — (XLSX) [file pone.0332446.s005.xlsx]

## Sheet: Phenotype_and_Genotype
	S3 Table. Confirming phenotype-genotype correlation in another cohort of rd6 mice used in this study
		Phenotype	Genotype
	ID No.	RD	Pde6b Allele
	231	-	rd10/WT
	232	-	rd10/WT
	233	-	rd10/WT
	234	-	rd10/WT
	235	-	rd10/WT
	236	-	rd10/WT
	237	+	rd10/rd10
	238	+	rd10/rd10
	239	+	rd10/rd10
	242	+	rd10/rd10
	294	+	rd10/rd10
	367	-	rd10/WT
	381	+	rd10/rd10
	382	-	rd10/WT
	407	-	rd10/WT
	408	+	rd10/rd10
	409	+	rd10/rd10
	412	-	rd10/WT
		RD: retinal detachment
